# Supplementary material for: Association between illegal drug use and cigarette smoking among Ethiopian students: A systematic review and meta-analysis
Source: PLoS One. 2024 Jun 20;19(6):e0304948. doi: 10.1371/journal.pone.0304948 (PMC11189178; doi:10.1371/journal.pone.0304948)
Supplement: S1 File — (XLSX) [file pone.0304948.s002.xlsx]

## Sheet: Sheet1
Study year	studyearcat	Authors	Authors(year)	year	Regions	Regioncat	type of student	typeofchool	studyseting	study design	sample size	response	lifeSmoking	lifePrevalence	prevalife	cursmoking	curpreva	urbask	urbanotsk	rursk	rurnotsk	usealcolsk	usealcolnotsk	notusealcolsk	notusealcolnotsk	havehealinforsk	havehealinfornotsk	havenothealinforsk	havenothealinfornotsk	usedrugsk	usedrugnotsk	notusedrugsk	notusedrugnotsk
	after 2015	Hagos et al	Hagos et al (2016)	2016	Tigray	Tigray	University	University	institution	cross-sectional	271	100	31	11.4	11.4391	14	5
	after 2015	Telayneh et al	Telayneh et al(2021)	2021	Amhara	Amhara	College	College	institution	cross-sectional	605	96.7			0	41	6.8
	after 2015	Seid et al	Seid et al (2021)	2021	Addis Ababa	Other	High school	High school	institution	cross-sectional	383	97.7	36	9.6	9.39948	24	6.4
	before 2015	Reda et al	Reda et al (2012)	2012	Harari	Other	High school	High school	institution	cross-sectional	1890	91.1	214	12.2	11.3228	77	4.2
	before 2015	Dereje et al	Dereje et al (2014)	2014	SNNP and oromia	Oromia	High school	High school	institution	cross-sectional	1704	98.2	479	28.6	28.1103	288	17.2					219	302	69	1033	107	126	181	1259
	before 2015	Eticha et al	Eticha et al (2014)	2014	Tigray	Tigray	University	University	institution	cross-sectional	193	100	0		0	57	29.5									47	127	10	9	30	4	27	132
	before 2015	Deressa et al	Deressa et al (2011)	2011	Addis Ababa	Other	University	University	institution	cross-sectional	632	98.4	56	9	8.86076	12	1.8	48	450	6	118	94	41	474	13
	after 2015	Alebachew et al	Alebachew et al (2019)	2019	oromia	Oromia	University	University	institution	cross-sectional	254	98.8	45	39.5	17.7165	40	37.4
	after 2015	Hirpha et al	Hirpha et al (2023)	2023	all region	Other	High school	High school	institution	cross-sectional	3457	97	157	4.7	4.54151	81	2.4													33	87	118	3009
	before 2015	Gebreslassie et al	Gebreslassie et al (2013)	2013	Tigray	Tigray	University	University	institution	cross-sectional	764	98.7	72	9.5	9.42408	71	9.3	51	399	21	285	64	197	8	487	66	6	491	193
	before 2015	Tesfaye et al	Tesfaye et al (2014)	2014	oromia	Oromia	University	University	institution	cross-sectional	1040	98.3	225	22	21.6346	110	10.8
	after 2015	Adere et al	Adere et al (2017)	2017	Amhara	Amhara	University	University	institution	cross-sectional	730	89.7	52	7.9	7.12329	42	6.4					40	177	5	433
	after 2015	Bago	Bago (2017)	2017	SNNP	SNNP	University	University	institution	Cross-sectional	336	92.3	64	20.6	19.0476	0	0					58	183	6	62	62	165	52	30
	after 2015	Banti et al	Banti et al (2017)	2017	somali	Other	University	University	institution	cross-sectional	648	92.3		0	0	87	14.5					48	116	39	397					51	25	36	488
	after 2015	Kumburi et al	Kumburi et al (2017)	2017	Dire-Dawa	Other	University	University	institution	cross-sectional	1239	75.1	557	59.9	44.9556	383	41.2
	after 2015	Mekonen et al	Mekonen et al (2017)	2017	SNNP	SNNP	University	University	institution	cross-sectional	747	97.1	42	19.8	5.62249	0	0
	before 2015	Dida et al	Dida et al (2014)	2014	oromia	Oromia	High school	High school	institution	cross-sectional	603	97.9	79	13.1	13.1012	28	4.6
	after 2015	Duko et al	Duko et al (2019)	2019	SNNP	SNNP	High school	High school	institution	cross-sectional	600	94	62	11	10.3333	53	9.4					43	79	19	423					25	8	37	497
	after 2015	Gebremariam et al	Gebremariam et al (2018)	2018	Amhara	Amhara	University	University	institution	cross-sectional	659	89	46	7.4	6.98027	20	3.1
	before 2015	Tsegay et al	Tsegay et al (2014)	2014	Amhara	Amhara	University	University	institution	cross-sectional	845	94.6	91	11.3	10.7692	31	3.9	68	172	22	538	60	212	22	498	77	588	64	59
	after 2015	Desta et al	Desta et al (2018)	2018	oromia	Oromia	University	University	institution	cross-sectional	188	98.9	11	5.9	5.85106	10	5.4	61	67	19	39
	after 2015	Kumesa et al	Kumesa et al (2020)	2020	oromia	Oromia	College	College	institution	cross-sectional	356	97.7	64	18.4	17.9775	54	14.9
